# Supplementary material for: The Power of LC-MS Based Multiomics: Exploring Adipogenic Differentiation of Human Mesenchymal Stem/Stromal Cells
Source: Molecules. 2019 Oct 8;24(19):3615. doi: 10.3390/molecules24193615 (PMC6804244; doi:10.3390/molecules24193615)
Supplement: Supplementary file 1 [file molecules-24-03615-s001.zip]

Archive with 2 entries (2 files):
- EnrichmentPathways_OmisNet_TableS2.xlsx
- Protein_MetaboliteLipidList_S1.xlsx
